# Supplementary material for: Disruption of the l‐DOPA Receptor Gpr143/OA1‐Gene in Mice Creates a Unique Mixed Psychosis‐Like Phenotype
Source: Neuropsychopharmacol Rep. 2026 Jan 9;46(1):e70080. doi: 10.1002/npr2.70080 (PMC12784213; doi:10.1002/npr2.70080)
Supplement: Supplementary file 2 — Table S1: npr270080‐sup‐0002‐TableS1.xlsx. [file NPR2-46-e70080-s001.xlsx]

## Sheet: elevated pus maze
	Animal number	Open arms : entries	Open arms : time	Open arms : distance	Closed arms : entries	Closed arms : time	Closed arms : distance		Birthday	Date
WT	#1	26	77.6	4.676	27	178.7	10.166
	#2	17	86.5	3.744	13	181.8	7.123
	#3	21	100.3	2.392	22	131.4	7.389
	#4	19	81.4	2.927	22	175.2	9.879
	#5	16	91.2	1.614	17	167.2	7.579		2015-07-21	2015-10-04
	#6	15	40.7	0.436	25	167.8	7.25		2015-07-21	2015-10-04
	#7	13	88.9	1.63	9	165.1	4.778		2015-07-21	2015-10-04
	#8	20	117.8	2.486	22	115.3	6.451		2015-07-21	2015-10-04
KO	#1	29	123.8	6.139	24	139.2	10.561
	#2	21	106	2.782	28	102.5	5.939
	#3	10	35.1	0.85	18	202.7	6.742
	#4	28	106	3.551	28	154.8	11.447
	#5	17	102.2	3.058	24	128.2	5.832		2015-07-22	2015-10-04
	#6	19	141.1	2.775	23	118.4	8.815		2015-07-22	2015-10-04
	#7	36	87.8	7.076	34	158.5	14.217		2015-07-22	2015-10-04
	#8	14	97.1	2.211	17	146.6	6.093		2015-07-22	2015-10-04

## Sheet: Habituation dishabituation test
	Animal number	water1	water2	water3	Vanilla１	Vanilla２	Vanilla 3	Armond 1	Amond 2	Armond 3		Birthday	Date
WT	#1	11.39	1.54	5	10.96	3.85	1.28	13.78	5.63	1.87
	#2	8.21	1.94	0.97	8.39	3.36	0.69	16.16	7.59	3.82
	#3	21.5	1.94	0.97	20.21	4.52	4.9	17.75	6.51	2.16
	#4	6.51	7.29	1.33	7.87	2.91	2.13	18.09	5.91	2.54
	#5	2.1	2.29	6.51	36.32	1.34	5.23	13.61	0	3.68		2015-07-21	2015-10-13
	#6	5.58	4.42	3.57	9.51	5.55	0.65	9.1	0	3.68		2015-07-21	2015-10-13
	#7	2.28	3.51	2.46	5.75	0	0	6.76	0	2.6		2015-07-21	2015-10-13
	#8	11.29	2.31	0	3.36	3.58	3	9.95	0	0.35		2015-07-21	2015-10-13
KO	#1	8.91	2.91	2.92	17.63	8.03	5.09	10.06	4.98	1.65
	#2	11.22	3.24	3.24	10.97	3.17	4.9	10.21	0.56	1.45
	#3	9.97	6.44	1.89	9.07	6.89	1.89	12.79	3.51	1.53
	#4	5.64	3.89	4.39	10.01	7.9	1.54	14.03	5.98	0.99
	#5	8.12	3.35	2.08	2.25	5.18	2.35	1.41	3.42	1.82		2015-07-22	2015-10-13
	#6	3.59	4.29	1.91	2.01	1.69	2.36	1.42	4.11	1.05		2015-07-22	2015-10-13
	#7	4.24	1.75	2	2.77	0.51	1.43	4.06	6.31	0		2015-07-22	2015-10-13
	#8	1.74	0.66	0.31	2.39	0.18	0	6	3.17	0.79		2015-07-22	2015-10-13

## Sheet: Beam test
foot slips		Small squere	Midium squere	Large squere	Small round	Medium round	Large round		Birthday	Date
WT	#1	5	2	1	4	2	2
	#2	6	0	0	3	0	0
	#3	3	0	1	4	1	1
	#4	5	0	1	5	0	0
	#5	1	0	2	0	0	0		2015-07-21	2015-10-24
	#6	0	0	0	0	0	0		2015-07-21	2015-10-24
	#7	1	0	0	0	0	0		2015-07-21	2015-10-24
	#8	1	0	0	1	0	0		2015-07-21	2015-10-24
time		Small squere	Midium squere	Large squere	Small round	Medium round	Large round
WT	#1	24.9	9.11	10.28	21.53	25.5	15.34
	#2	52.75	7.41	8.87	8.75	7.11	8.25
	#3	19.52	7.72	14.94	15.89	9.93	8.69
	#4	59.28	8.03	9.94	14.62	8.5	10.63
	#5	51	34	18	28	44	22
	#6	18	16	13	13	13	21
	#7	25	10	12	16	9	13
	#8	54	15	10	34	12	17
		Small squere	Midium squere	Large squere	Small round	Medium round	Large round
KO	#1	8	1	0	8	0	0
	#2	3	0	1	3	1	1
	#3	5	0	0	0	2	0
	#4	5	0	0	2	1	0
	#5	0	0	1	1	0	0		2015-07-22	2015-10-24
	#6	1	0	0	1	0	0		2015-07-22	2015-10-24
	#7	0	0	0	1	0	0		2015-07-22	2015-10-24
	#8	2	0	0	0	0	0		2015-07-22	2015-10-24
		Small squere	Midium squere	Large squere	Small round	Medium round	Large round
KO	#1	47.25	9.65	14	36.22	15.2	15.31
	#2	25.88	11.72	25.16	38.47	23.16	48.91
	#3	52.4	7.9	11.28	12.9	12.06	12.05
	#4	24.68	9.13	13.27	17.21	13.91	11.04
	#5	35	31	27	45	53	19
	#6	44	9	18	29	22	35
	#7	24	10	7	20	27	10
	#8	39	7	20	13	12	14

## Sheet: Light dark transition
	Dark compartment	time	entries
		ｗｔ	wt
	#1	356	21
	#2	260.4	37
	#3	403.3	20
	#4	209.2	38
	#5	397	44	2015-07-21	2015-10-29
	#6	279.2	23	2015-07-21	2015-10-29
	#7	362.6	22	2015-07-21	2015-10-29
	#8	335.2	32	2015-07-21	2015-10-29
		ko	ko
	#1	350.3	24
	#2	340.7	34
	#3	382.7	24
	#4	354.4	23
	#5	316.8	40	2015-07-22	2015-10-29
	#6	330.7	25	2015-07-22	2015-10-29
	#7	375.7	28	2015-07-22	2015-10-29
	#8	319.9	42	2015-07-22	2015-10-29

## Sheet: Tube test
	WT	KO	Draw
	2	5	1
	1	2
	3	7	10
			Win	Birthday	Date
test1	#5	#8	KO	2015/7/21,22	2015-11-01
test2	#6	#7	WT	2015/7/21,22	2015-11-01
test3	#7	#6	KO	2015/7/21,22	2015-11-01
test4	#8	#5	KO	2015/7/21,22	2015-11-01
test5	#9	#11	KO	2016/9/13,15	2016-12-01
test6	#10	#12	KO	2016/9/13,15	2016-12-01
test7	#11	#13	Draw	2016/9/13,15	2016-12-01
test8	#12	#14	WT	2016/9/13,15	2016-12-01
test9	#13	#19	KO	2016-12-15	2017-02-13
test10	#14	#20	KO	2016-12-15	2017-02-13

## Sheet: Social recognition
	Interaction time
	familial	novel		Birthday	Date
	WT	WT
#1	111	158
#2	110	204
#3	135	201
#4	116	168
#5	39.93	104.57		2015-07-21	2015-11-12
#6	22	48.04		2015-07-21	2015-11-12
#7	27.08	36.2		2015-07-21	2015-11-12
#8	48.44	29.34		2015-07-21	2015-11-12
	KO	KO
#1	128	213
#2	118	186
#3	118	156
#4
#5	80	140		2015-07-22	2015-11-12
#6	33.49	64.34		2015-07-22	2015-11-12
#7	19.62	36.84		2015-07-22	2015-11-12
#8	8.51	13.19		2015-07-22	2015-11-12

## Sheet: Porsolt forced swim
	Forced swim	WT		Birthday	Date
	#1	33.1
	#2	52.4
	#3	72.5
	#4	36.7
	#5	42.5		2015-07-21	2015-12-07
	#6	85.4		2015-07-21	2015-12-07
	#7	98.1		2015-07-21	2015-12-07
	#8	103.9		2015-07-21	2015-12-07
	#9	65.6		2016-09-13	2016-12-09
	#10	128		2016-09-13	2016-12-09
	#11	72		2016-09-15	2016-12-09
	#12	58		2016-09-15	2016-12-09
	#13	99.85		2016-12-13	2017-02-19
	#14	107.21		2016-12-15	2017-02-19
	#15	52.82		2016-12-15	2017-02-19
		KO
	#1	61
	#2	64.8
	#3	73.6
	#5	57.5		2015-07-22	2015-12-07
	#6	27.2		2015-07-22	2015-12-07
	#7	98.5		2015-07-22	2015-12-07
	#8	166.6		2015-07-22	2015-12-07
	#9	121		2016-09-13	2016-12-09
	#10	83.8		2016-09-13	2016-12-09
	#11	131		2016-09-13	2016-12-09
	#12	86		2016-09-15	2016-12-09
	#13	139		2016-09-15	2016-12-09
	#14	148		2016-09-15	2016-12-09
	#15	100		2016-09-15	2016-12-09
	#16	103.57		2016-12-13	2017-02-19
	#17	90.81		2016-12-13	2017-02-19
	#18	59.02		2016-12-13	2017-02-19
	#19	143.58		2016-12-15	2017-02-19
	#20	112.74		2016-12-15	2017-02-19
