# Supplementary material for: Disruption of the l‐DOPA Receptor Gpr143/OA1‐Gene in Mice Creates a Unique Mixed Psychosis‐Like Phenotype
Source: Neuropsychopharmacol Rep. 2026 Jan 9;46(1):e70080. doi: 10.1002/npr2.70080 (PMC12784213; doi:10.1002/npr2.70080)
Supplement: Supplementary file 3 — Table S2: npr270080‐sup‐0003‐TableS2.xlsx. [file NPR2-46-e70080-s002.xlsx]

## Sheet: Figure 5B table
		Table 3. Differentially expression genes in pathway analysis from EnrichR
		Pathway	raw p-value	Target Molecules in Dataset
		AKT1	0.000186	SH3BP5L,WDR1,HDGF,KLF16,ANAPC2
		AKT2	0.000186	SH3BP5L,KLHL17,HDGF,KLF16,ANAPC2
		MEK1	0.000186	SH3BP5L,WDR1,HDGF,KLF16,ANAPC2
		MEK2	0.000186	SH3BP5L,WDR1,HDGF,KLF16,ANAPC3
		GSK3A	0.00198	SH3BP5L,HDGF,KLF16,ANAPC2
		GRK6	0.0164	SH3BP5L,LAPTM5,ANAPC2
		ERK1	0.0164	SH3BP5L,KLF16,ANAPC2
		ULK1	0.0164	SH3BP5L,KLF16,ANAPC2

## Sheet: Figure 5C table
		Table 4. Differentially expression genes in upstream analysis form IPA analysis
		Upstream regulator	raw p-value	Target Molecules in Dataset
		levodopa	6.57e-05	CAPN10,HBEGF,KLF16,LAPTM5,WDR1
		cholesterol	0.000611	HBEGF,HES6,LAPTM5
		BCR (complex)	0.00117	CTCF,IMP4,LAPTM5
		hydrogen peroxide	0.00869	CTCF,HBEGF,RPL31
		IL2	0.0148	CTCF,HBEGF,LAPTM5
		decitabine	0.0281	ANAPC2,HBEGF,HDGF
		CTNNB1	0.0345	HBEGF,HDGF,RPL31
		tretinoin	0.0346	ALDH9A1,CTCF,HBEGF,HDGF
